# Supplementary material for: Outcomes of Cancer Patients with COVID-19 in a Hospital System in the Chicago Metropolitan Area
Source: Cancers (Basel). 2022 Apr 28;14(9):2209. doi: 10.3390/cancers14092209 (PMC9105648; doi:10.3390/cancers14092209)
Supplement: Supplementary file 1 [file cancers-14-02209-s001.zip]

Archive with 1 entries (1 files):
- cancers-1609290-supplementary.pdf
